# Supplementary material for: Genetic variants associated with inherited cardiovascular disorders among 13,131 asymptomatic older adults of European descent
Source: NPJ Genom Med. 2021 Jun 16;6:51. doi: 10.1038/s41525-021-00211-x (PMC8209162; doi:10.1038/s41525-021-00211-x)
Supplement: Supplementary file 1 — Supplementary Data 1 [file 41525_2021_211_MOESM1_ESM.xlsx]

## Sheet: Sheet1
ID(GRCh37)	GENE	Condition(s)	HGVS	REF	ALT	Consequence	SNP_ID	ASPREE Allele Count	ClinVar Clincal Significance	Sanger validation	P/LP	Clinical curation (final call)	Exon PSI (TTNtv)	ID(GRCh37)	gnomAD MAF v2.1.1	gnomAD-A/AA MAF v2.1.1	gnomAD-AJ MAF v2.1.1	gnomAD-EA MAF v2.1.1	gnomAD-EF MAF v2.1.1	gnomAD-NFE MAF v2.1.1	gnomAD-L/AdA MAF v2.1.1	gnomAD-O MAF v2.1.1	gnomAD-SA MAF v2.1.1	gnomAD Controls MAF v2.1.1	gnomAD <30 y/o v2.1.1	gnomAD 30-35 y/o v2.1.1	gnomAD 35-40 y/o v2.1.1	gnomAD 40-45 y/o v2.1.1	gnomAD 45-50 y/o v2.1.1	gnomAD 50-55 y/o v2.1.1	gnomAD 55-60 y/o v2.1.1	gnomAD 60-65 y/o v2.1.1	gnomAD 65-70 y/o v2.1.1	gnomAD 70-75 y/o v2.1.1	gnomAD 75-80 y/o v2.1.1	gnomAD >80 y/o v2.1.1
chr1:156106995	LMNA	Hypertrophic cardiomyopathy, dilated cardiomyopathy	NM_170707.3(LMNA):c.1580G>A, p.(Arg527His)	G	A	single_nucleotide_variant	rs57520892	1	Conflicting interpretations of pathogenicity​: pathogenic,uncertain_significance		P/LP	P - PP3 PM5 PS3 PM3 PP4. Reported heterozygous in at least 1 DCM case		chr1:156106995	0.00003987	0	0	0.00005619	0	0.00001762	0.0001885	0.0001524	0	0.00004248	0	0	0	5	2	0	0	2	0	0	0	0
chr1:201333463	TNNT2	Hypertrophic cardiomyopathy, dilated cardiomyopathy	NM_000364.4(TNNT2):c.452G>A, p.(Arg151Gln)	C	T	single_nucleotide_variant	rs730881101	1	Conflicting interpretations of pathogenicity​: likely_pathogenic,uncertain_significance		P/LP	LP - PM2 PS4_Supporting PP3 PM5		chr1:201333463	0.000007997	0	0	0.00005444	0	0.000008824	0	0	0	0	0	0	1	0	0	0	1	0	0	0	0	0
chr1:237608789	RYR2	Catecholaminergic polymorphic ventricular tachycardia	NM_001035.3(RYR2):c.1259G>A, p.(Arg420Gln)	G	A	single_nucleotide_variant	rs794728721	1	Conflicting interpretations of pathogenicity​: pathogenic,uncertain_significance	Yes	P/LP	P - PM2 PS4_Moderate PP3 PS3 PP1_Strong		chr1:237608789	0	0	0	0	0	0	0	0	0	0	0	0	0	0	0	0	0	0	0	0	0	0
chr1:237619899	RYR2	Catecholaminergic polymorphic ventricular tachycardia	NM_001035.3(RYR2):c.1477-1G>A	G	A	splice_acceptor_variant	NA	1	NA		P/LP	LP - PVS1 PM2		chr1:237619899	0	0	0	0	0	0	0	0	0	0	0	0	0	0	0	0	0	0	0	0	0	0
chr1:237794842	RYR2	Catecholaminergic polymorphic ventricular tachycardia	NM_001035.3(RYR2):c.6555+1G>A	G	A	splice_donor_variant	NA	1	NA		P/LP	LP - PVS1 PM2		chr1:237794842	0	0	0	0	0	0	0	0	0	0	0	0	0	0	0	0	0	0	0	0	0	0
chr1:237843864	RYR2	Catecholaminergic polymorphic ventricular tachycardia	NM_001035.3(RYR2):c.9004G>T, p.(Glu3002Ter)	G	T	stop_gained	NA	1	NA		P/LP	LP - PVS1 PM2		chr1:237843864	0	0	0	0	0	0	0	0	0	0	0	0	0	0	0	0	0	0	0	0	0	0
chr10:121436419	BAG3	Dilated cardiomyopathy	NM_004281.3(BAG3):c.1353C>G, p.(Tyr451Ter)	C	G	stop_gained	NA	1	NA		P/LP	LP - PVS1, PM2		chr10:121436419	0	0	0	0	0	0	0	0	0	0	0	0	0	0	0	0	0	0	0	0	0	0
chr11:2549253	KCNQ1	Romano-Ward long QT syndrome types 1,2, and 3	NM_000218.3(KCNQ1):c.477+5G>A	G	A	single_nucleotide_variant	rs397508111	1	pathogenic		P/LP	P - PS3, PM2, PM3, PS4_Supp, PP3		chr11:2549253	0.00001195	0	0	0	0	0.00001758	0	0	0.00003266	0.00001836	0	0	1	0	0	0	0	0	0	1	0	0
chr11:2591882	KCNQ1	Romano-Ward long QT syndrome types 1,2, and 3	NM_000218.3(KCNQ1):c.502G>A, p.(Gly168Arg)	G	A	single_nucleotide_variant	rs179489	1	pathogenic		P/LP	P - PM2 PP3 PS3 PP1_Moderate PP4		chr11:2591882	0.00001202	0	0	0	0	0.00001772	0.00002895	0	0	0.000009198	0	1	0	0	0	0	0	1	0	0	0	0
chr11:2591984	KCNQ1	Romano-Ward long QT syndrome types 1,2, and 3	NM_000218.3(KCNQ1):c.604G>A, p.(Asp202Asn)	G	A	single_nucleotide_variant	rs199472702	1	pathogenic		P/LP	P/LP - PM2, PP3, PS3 (PMID: 20421371 tests missense, but variant may cause splicing aberration), PM3, PP4		chr11:2591984	1.073e-05	0	0	0	0	0.000007789	0.00002825	0	0.00003268	0.00009201	1	0	0	0	1	1	0	0	0	0	0	0
chr11:2592638	KCNQ1	Romano-Ward long QT syndrome types 1,2, and 3	NM_000218.3(KCNQ1):c.683+5G>A	G	A	single_nucleotide_variant	rs397508122	1	pathogenic		P/LP	P - PS3 (Crehalet et al. Cardiogenetics 2012; 2:e6), PM2, PM3 (PMID: 27917693), PS4_Supp (PMID: 17470695), PP3		chr11:2592638	0.00001446	0	0	0	0	0.00002364	0.00002829	0	0	0.00002570	1	1	0	1	0	0	0	0	0	0	0	0
chr11:2594125	KCNQ1	Romano-Ward long QT syndrome types 1,2, and 3	NM_000218.3(KCNQ1):c.830C>T p.(Ser277Leu)	C	T	single_nucleotide_variant	rs199472730	1	pathogenic	Yes	P/LP	P - PS3, PM2, PM5, PS4_Supp, PP1, PP3		chr11:2594125	0	0	0	0	0	0	0	0	0	0	0	0	0	0	0	0	0	0	0	0	0	0
chr11:2604687	KCNQ1	Romano-Ward long QT syndrome types 1,2, and 3	NM_000218.3(KCNQ1):c.944A>G, p.(Tyr315Cys)	A	G	single_nucleotide_variant	rs74462309	1	pathogenic,likely_pathogenic		P/LP	P - PM2, PS4_Mod, PP3, PS3, PP4		chr11:2604687	0	0	0	0	0	0	0	0	0	0	0	0	0	0	0	0	0	0	0	0	0	0
chr11:2604765	KCNQ1	Romano-Ward long QT syndrome types 1,2, and 3	NM_000218.3(KCNQ1):c.1022C>A, p.(Ala341Glu)	C	A	single_nucleotide_variant	rs12720459	1	pathogenic		P/LP	P - PM2 PS4_Supp PP3 PS3 PP1_Mod		chr11:2604765	0	0	0	0	0	0	0	0	0	0	0	0	0	0	0	0	0	0	0	0	0	0
chr11:2606494	KCNQ1	Romano-Ward long QT syndrome types 1,2, and 3	NM_000218.3(KCNQ1):c.1085A>G, p.(Lys362Arg)	A	G	single_nucleotide_variant	rs12720458	3	likely_pathogenic,pathogenic	Yes	P/LP	LP - PS3, PM3 (PMID: 15781747 - Jervell and Lange-Nielsen syndrome)		chr11:2606494	0.00003979	0.00006155	0	0	0	0.00007918	0	0	0	0.00001828	0	3	0	0	0	0	2	0	1	0	0	0
chr11:2606505	KCNQ1	Romano-Ward long QT syndrome types 1,2, and 3	NM_000218.3(KCNQ1):c.1096C>T (p.Arg366Trp)	C	T	single_nucleotide_variant	rs199473411	1	likely_pathogenic,pathogenic	Yes	P/LP	P - PM2, PS4_Mod, PP3, PS3, PP4		chr11:2606505	0	0	0	0	0	0	0	0	0	0	0	0	0	0	0	0	0	0	0	0	0	0
chr11:2608861	KCNQ1	Romano-Ward long QT syndrome types 1,2, and 3	NM_000218.3(KCNQ1):c.1190G>A, p.(Arg397Gln)	G	A	single_nucleotide_variant	rs374090960	1	likely_pathogenic		P/LP	LP - PS3 (PMID: 25616976), PM2		chr11:2608861	0.00001591	0	0	0	4.621e-05	0.00002639	0	0	0	2.743e-05	0	0	0	0	0	0	0	0	2	0	1	0
chr11:2683190	KCNQ1	Romano-Ward long QT syndrome types 1,2, and 3	NM_000218.3(KCNQ1):c.1394-1G>T	G	T	splice_acceptor_variant	rs775537394	1	likely_pathogenic,pathogenic		P/LP	P - PM2, PS4_Supp, PVS1		chr11:2683190	0.000003978	0	0	0	0	0.000008795	0	0	0	0	0	0	0	1	0	0	0	0	0	0	0	0
chr11:2790111	KCNQ1	Romano-Ward long QT syndrome types 1,2, and 3	NM_000218.3(KCNQ1):c.1552C>T, p.(Arg518Ter)	C	T	stop_gained	rs17215500	7	pathogenic		P/LP	P - PVS1 PM3_Strong. Swedish founder, associated with milder phenotype		chr11:2790111	0.0001034	0.00006154	0	0	4.619e-05	0.0001759	0.00008674	0	0.00003266	0.0001005	0	0	1	1	1	4	4	3	4	2	1	0
chr11:2790150	KCNQ1	Romano-Ward long QT syndrome types 1,2, and 3	NM_000218.3(KCNQ1):c.1590+1G>A	G	A	splice_donor_variant	rs767921776	1	likely_pathogenic		P/LP	P - PM2, PVS1, PP4 (PMID: 24388587)		chr11:2790150	0.00001194	0	0	0	0	0	0.00008677	0	0	0	0	0	1	0	0	0	1	0	0	0	0	1
chr11:2799254	KCNQ1	Romano-Ward long QT syndrome types 1,2, and 3	NM_000218.3(KCNQ1):c.1781G>A, p.(Arg594Gln)	G	A	single_nucleotide_variant	rs199472815	1	likely_pathogenic,pathogenic		P/LP	P - PS3, PM2, PM3, PS4_Supp, PP3		chr11:2799254	0.00002479	0	0	0.00005013	0	0.00004652	0	0	0	0.000009163	1	0	0	1	1	0	1	1	2	0	0	0
chr11:47354116	MYBPC3	Hypertrophic cardiomyopathy, dilated cardiomyopathy	NM_000256.3(MYBPC3):c.3627+1G>A	C	T	splice_donor_variant	rs397516031	1	pathogenic		P/LP	P - PM2 PVS1 PP1		chr11:47354116	0	0	0	0	0	0	0	0	0	0	0	0	0	0	0	0	0	0	0	0	0	0
chr11:47356632	MYBPC3	Hypertrophic cardiomyopathy, dilated cardiomyopathy	NM_000256.3(MYBPC3):c.2864_2865delCT, p.(Pro955Argfs)	CAG	C	Deletion	rs397515990	1	pathogenic		P/LP	P - PM2 PS4_Supporting PVS1		chr11:47356632	0	0	0	0	0	0	0	0	0	0	0	0	0	0	0	0	0	0	0	0	0	0
chr11:47358985	MYBPC3	Hypertrophic cardiomyopathy, dilated cardiomyopathy	NM_000256.3(MYBPC3):c.2558delG, p.(Gly853Alafs)	GC	G	Deletion	rs397515977	1	pathogenic		P/LP	P - PM2 PS4_Supporting PVS1		chr11:47358985	0	0	0	0	0	0	0	0	0	0	0	0	0	0	0	0	0	0	0	0	0	0
chr11:47359085	MYBPC3	Hypertrophic cardiomyopathy, dilated cardiomyopathy	NM_000256.3(MYBPC3):c.2459G>A, p.(Arg820Gln)	C	T	single_nucleotide_variant	rs2856655	1	pathogenic,likely_pathogenic		P/LP	P - PM2 PS4_Supporting PP3 PS3 PP1_Strong		chr11:47359085	2.006e-05	0	0	0.00005563	0	0.00003541	0	0	0	9.216e-06	0	0	1	0	0	0	0	0	0	0	0	0
chr11:47359280	MYBPC3	Hypertrophic cardiomyopathy, dilated cardiomyopathy	NM_000256.3(MYBPC3):c.2373dupG, p.(Trp792ValfsTer41)	A	AC	frameshift_variant	rs187830361	1	pathogenic		P/LP	P - PM2 PS4_Supporting PVS1		chr11:47359280	0.00001744	0	0	0	0	0.00004277	0	0	0	0.00001396	0	0	0	0	0	0	0	1	1	0	0	0
chr11:47359280	MYBPC3	Hypertrophic cardiomyopathy, dilated cardiomyopathy	NM_000256.3(MYBPC3):c.2374T>C, p.(Trp792Arg)	A	G	single_nucleotide_variant	rs187830361	1	pathogenic,likely_pathogenic		P/LP	LP - PM2 PS4_Moderate PP3 PP4		chr11:47359280	0	0	0	0	0	0	0	0	0	0	0	0	0	0	0	0	0	0	0	0	0	0
chr11:47364125	MYBPC3	Hypertrophic cardiomyopathy, dilated cardiomyopathy	NM_000256.3(MYBPC3):c.1624+4A>T	T	A	single_nucleotide_variant	rs397515916	2	pathogenic,likely_pathogenic		P/LP	LP - PM2 PS4_Moderate PP3 PP4		chr11:47364125	0.00001334	6.66e-05	0	0	0	1.974e-05	0	0	0	0	0	0	1	0	0	1	0	1	0	0	0	0
chr11:47364129	MYBPC3	Hypertrophic cardiomyopathy, dilated cardiomyopathy	NM_000256.3(MYBPC3):c.1624G>C, p.(Glu542Gln)	C	G	single_nucleotide_variant	rs121909374	3	pathogenic		P/LP	P - PM2 PS4_Moderate PP3 PS3 PP1. Splice mutation		chr11:47364129	1.903e-05	0	0	0	0	0.00004182	0	0	0	0	0	0	0	0	0	0	1	0	0	1	0	0
chr11:47367930	MYBPC3	Hypertrophic cardiomyopathy, dilated cardiomyopathy	NM_000256.3(MYBPC3):c.927-9G>A	C	T	single_nucleotide_variant	rs397516083	1	pathogenic		P/LP	P - PM2 PS4_Moderate PP3 PS3 PP1		chr11:47367930	0.000009205	0	0.0001307	0	0	1.046e-05	0	0	0	0	0	0	0	0	0	1	0	0	0	0	0	0
chr11:47369219	MYBPC3	Hypertrophic cardiomyopathy, dilated cardiomyopathy	NM_000256.3(MYBPC3):c.833delG, p.(Gly278GlufsTer22)	TC	T	Deletion	rs727503212	1	likely_pathogenic,pathogenic		P/LP	P - PM2 PS4_Supporting PVS1		chr11:47369219	1.074e-05	0.00009591	0	0	0	0.00001258	0	0	0	0.00002529	0	0	0	0	0	1	0	0	0	1	0	0
chr11:47369975	MYBPC3	Hypertrophic cardiomyopathy, dilated cardiomyopathy	NM_000256.3(MYBPC3):c.772G>A (p.Glu258Lys)	C	T	single_nucleotide_variant	rs397516074	1	likely_pathogenic,pathogenic		P/LP	P - PM2 PS4 PP3 PS3		chr11:47369975	0.00002199	0.00008511	0	0	0	0.00003216	0	0	0	0.00001723	0	0	1	1	0	0	0	0	0	0	0	0
chr11:47373058	MYBPC3	Hypertrophic cardiomyopathy, dilated cardiomyopathy	NM_000256.3(MYBPC3):c.26-2A>G	T	C	splice_acceptor_variant	rs376395543	1	likely_pathogenic,pathogenic	Yes	P/LP	LP - PVS1, PS4_Mod, PP1		chr11:47373058	0.00002741	0	0	0	0	0.00005184	0.00002987	0	0	2.057e-05	2	0	1	0	0	0	0	0	1	0	1	0
chr12:32949218	PKP2	Arrhythmogenic right-ventricular cardiomyopathy	NM_004572.3(PKP2):c.2312_2313delTC, p.(Leu771ProfsTer2)	GGA	G	Deletion	rs1064794350	1	Likely pathogenic		P/LP	LP - PM2 PVS1		chr12:32949218	0.000003984	0	0	0	0	0	0.00002893	0	0	0	0	0	0	0	0	0	0	0	0	0	0	0
chr12:32955491	PKP2	Arrhythmogenic right-ventricular cardiomyopathy	NM_004572.3(PKP2):c.2146-1G>C	C	G	splice_acceptor_variant	rs193922674	7	pathogenic		P/LP	P - PM2 PVS1 PS3		chr12:32955491	0.00003184	0	0	0	0	0.00006974	0	0	0	0.00001829	0	0	1	2	0	1	1	2	0	0	0	0
chr12:33021869	PKP2	Arrhythmogenic right-ventricular cardiomyopathy	NM_004572.3(PKP2):c.1162C>T, p.(Arg388Trp)	G	A	single_nucleotide_variant	rs766209297	2	pathogenic,likely_pathogenic		P/LP	LP - PM2 PS4_Supporting PP3 PM3_Strong, recessive phenotype		chr12:33021869	3.979e-06	0	0	0	0	0	0	0	0.00003266	0	0	0	1	0	0	0	0	0	0	0	0	0
chr12:33031456	PKP2	Arrhythmogenic right-ventricular cardiomyopathy	NM_004572.3(PKP2):c.358G>T, p.(Glu120Ter)	C	A	stop_gained	NA	1	NA		P/LP	LP - PM2 PVS1		chr12:33031456	0	0	0	0	0	0	0	0	0	0	0	0	0	0	0	0	0	0	0	0	0	0
chr12:33031933	PKP2	Arrhythmogenic right-ventricular cardiomyopathy	NM_004572.3(PKP2):c.253_256delGAGT, p.(Glu85MetfsTer26)	TACTC	T	Deletion	rs786204388	1	pathogenic		P/LP	P - PM2 PVS1 PS4_Supp		chr12:33031933	0.000003978	0	0	0	0	8.794e-06	0	0	0	0	0	0	0	0	0	0	0	0	0	0	0	0
chr14:23883216	MYH7	Hypertrophic cardiomyopathy, dilated cardiomyopathy	NM_000257.4(MYH7):c.5655G>A, p.(Ala1885=)	C	T	single_nucleotide_variant	rs753392652	2	pathogenic		P/LP	P - PM2, PS3 (in-frame exon 38 deletion), PS2		chr14:23883216	0.00001193	0	0	0	0	0.00002637	0	0	0	0.000009143	0	1	0	0	0	0	0	1	0	0	0	0
chr14:23891501	MYH7	Hypertrophic cardiomyopathy, dilated cardiomyopathy	NM_000257.4(MYH7):c.3133C>T, p.(Arg1045Cys)	G	A	single_nucleotide_variant	rs45611033	1	likely_pathogenic		P/LP	LP - classified by MYH7 EP		chr14:23891501	0.00002828	0	0.00009645	0.00005012	0	0.00003871	0	0	0.00003266	2.742e-05	0	1	0	1	1	0	1	0	0	0	0	1
chr14:23893316	MYH7	Hypertrophic cardiomyopathy, dilated cardiomyopathy	NM_000257.4(MYH7):c.2722C>G, p.(Leu908Val)	G	C	single_nucleotide_variant	rs121913631	1	pathogenic		P/LP	P - classified by MYH7 EP		chr14:23893316	0.00003185	0	0	0	0	0.00006482	0	0	0	0	0	0	0	0	0	0	1	0	0	0	0	0
chr14:23894567	MYH7	Hypertrophic cardiomyopathy, dilated cardiomyopathy	NM_000257.4(MYH7):c.2347C>T, p.(Arg783Cys)	G	A	single_nucleotide_variant	rs727503258	1	pathogenic		P/LP	LP - PM2, PS4_Supp (PMID: 30297972, https://doi.org/10.5114/aoms.2018.78767), PP3, PM5 (R783P, R783H), PM1		chr14:23894567	0.000003977	0	0	0	0	0.000008791	0	0	0	0	0	0	0	1	0	0	0	0	0	0	0	0
chr14:23895023	MYH7	Hypertrophic cardiomyopathy, dilated cardiomyopathy	NM_000257.4(MYH7):c.2167C>T, p.(Arg723Cys)	G	A	single_nucleotide_variant	rs121913630	1	likely_pathogenic,pathogenic		P/LP	P - classified by MYH7 EP		chr14:23895023	0.00001194	0	0	0	0	0.00001762	0	0	0.00003266	0.000009141	0	0	0	1	0	0	0	0	1	0	0	0
chr15:48777571	FBN1	Marfan syndrome, Loeys-Dietz syndromes, and familial thoracic aortic aneurysms and dissections	NM_000138.4(FBN1):c.3712G>A, p.(Asp1238Asn)	C	T	single_nucleotide_variant	rs794728208	1	Conflicting interpretations of pathogenicity​: likely_pathogenic,pathogenic,uncertain_significance		P/LP	LP - PM1 (PMID: 17324963), PM2, PS4_Supp (PMID: 10533071, 30675029), PP3		chr15:48777571	0	0	0	0	0	0	0	0	0	0	0	0	0	0	0	0	0	0	0	0	0	0
chr18:28663027	DSC2	Arrhythmogenic right-ventricular cardiomyopathy	NM_024422.6(DSC2):c.943-1G>A	C	T	splice_acceptor_variant	rs796756333	1	Conflicting interpretations of pathogenicity​: likely_pathogenic,pathogenic,uncertain_significance		P/LP	P - PVS1, PM2, PS4_Supp (PMID: 21606396, SCV000736954.2)		chr18:28663027	0	0	0	0	0	0	0	0	0	0	0	0	0	0	0	0	0	0	0	0	0	0
chr18:28667778	DSC2	Arrhythmogenic right-ventricular cardiomyopathy	NM_024422.6(DSC2):c.631-2A>G	T	C	splice_acceptor_variant	rs397514042	2	Conflicting interpretations of pathogenicity​: likely_pathogenic,pathogenic,uncertain_significance		P/LP	P - PVS1, PM2, PS3		chr18:28667778	1.593e-05	0	0	0	0	0.00003523	0	0	0	0.000009150	0	0	0	0	0	1	0	0	0	0	0	0
chr18:28673540	DSC2	Arrhythmogenic right-ventricular cardiomyopathy	NM_024422.6(DSC2):c.136G>T, p.(Glu46Ter)	C	A	stop_gained	NA	1	NA		P/LP	LP - PVS1, PM2		chr18:28673540	0	0	0	0	0	0	0	0	0	0	0	0	0	0	0	0	0	0	0	0	0	0
chr18:29115329	DSG2	Arrhythmogenic right-ventricular cardiomyopathy	NM_001943.5(DSG2):c.1377T>A, p.(Tyr459Ter)	T	A	stop_gained	NA	1	NA		P/LP	LP - PVS1, PM2		chr18:29115329	0	0	0	0	0	0	0	0	0	0	0	0	0	0	0	0	0	0	0	0	0	0
chr18:29118832	DSG2	Arrhythmogenic right-ventricular cardiomyopathy	NM_001943.5(DSG2):c.1773_1774delTG, p.(Cys591Ter)	TTG	T	Deletion	rs397516703	1	pathogenic		P/LP	P - PVS1, PM2, PS4_Supp		chr18:29118832	0.000004013	0	0	0	0	0.000008856	0	0	0	0.000009205	0	0	0	0	0	0	0	0	1	0	0	0
chr18:29126403	DSG2	Arrhythmogenic right-ventricular cardiomyopathy	NM_001943.5(DSG2):c.3059_3062delAGAG, p.(Glu1020AlafsTer18)	AAGAG	A	Deletion	rs397516706	1	Conflicting interpretations of pathogenicity​; likely pathogenic; pathogenic; uncertain significance		P/LP	LP - PVS1_Str, PM2, PS4_Supp, PP1, PP4 (PMID: 20864495, 21397041, 23381804)		chr18:29126403	0.00003609	0	0	0	0.00009281	0.00006186	0	0	0	0.00003682	0	0	1	1	0	0	1	1	0	0	0	0
chr19:55663249	TNNI3	Hypertrophic cardiomyopathy, dilated cardiomyopathy	NM_000363.4(TNNI3):c.586G>A, p.(Asp196Asn)	C	T	single_nucleotide_variant	rs104894727	1	likely_pathogenic,pathogenic		P/LP	LP - PM2 PS4_Moderate PP3 PP1		chr19:55663249	7.118e-06	0	0	0	0	0.00001554	0	0	0	0	0	0	0	0	1	0	1	0	0	0	0	0
chr3:38592036	SCN5A	Romano-Ward long QT syndrome types 1,2, and 3 Brugada syndrome	NM_198056.2(SCN5A):c.5825_5826delCT, p.(Pro1942ArgfsTer12)	CAG	C	Deletion	rs1553692416	3	likely_pathogenic		P/LP	LP - PVS1_Str (PMID: 24895455), PM2. In last exon, but deletes SIV domain		chr3:38592036	0	0	0	0	0	0	0	0	0	0	0	0	0	0	0	0	0	0	0	0	0	0
chr3:38593004	SCN5A	Romano-Ward long QT syndrome types 1,2, and 3 Brugada syndrome	NM_198056.2(SCN5A):c.4859C>T, p.(Thr1620Met)	G	A	single_nucleotide_variant	rs199473282	1	likely_pathogenic,pathogenic	Yes	P/LP	P - PM2 PP3 PS3 PP1_Strong		chr3:38593004	3.985e-06	0	0	0	0	0.000008817	0	0	0	0.000009150	0	0	0	1	0	0	0	0	0	0	0	0
chr3:38597188	SCN5A	Romano-Ward long QT syndrome types 1,2, and 3 Brugada syndrome	NM_198056.2(SCN5A):c.4501C>G, p.(Leu1501Val)	G	C	single_nucleotide_variant	rs199473266	3	Conflicting interpretations of pathogenicity​: likely_pathogenic,uncertain_significance		P/LP	LP - PM2 PS4_Supporting PP3 PS3		chr3:38597188	0.00001988	0	0	0	0	0.00004396	0	0	0	0	0	0	0	0	1	0	0	0	1	0	0	0
chr3:38601751	SCN5A	Romano-Ward long QT syndrome types 1,2, and 3 Brugada syndrome	NM_198056.2(SCN5A):c.4132G>A, p.(Val1378Met)	C	T	single_nucleotide_variant	rs748312802	1	likely_pathogenic		P/LP	LP - PM2 PS4_Supporting PP3 PS3 (PMID: 22529811)		chr3:38601751	3.985e-06	0	0	0	0	0	0.00002892	0	0	0	0	0	0	0	0	0	0	0	0	0	0	1
chr3:38603913	SCN5A	Romano-Ward long QT syndrome types 1,2, and 3 Brugada syndrome	NM_198056.2(SCN5A):c.3956G>T, p.(Gly1319Val)	C	A	single_nucleotide_variant	rs199473220	1	likely_pathogenic,pathogenic		P/LP	LP - PM2 PS4_Moderate PP3 PS3		chr3:38603913	0.00004079	0.00008660	0	0	0	0.00007282	0	0	0	0.00004827	0	0	2	1	0	0	1	2	1	0	0	1
chr3:38640495	SCN5A	Romano-Ward long QT syndrome types 1,2, and 3 Brugada syndrome	NM_198056.2(SCN5A):c.1936delC, p.(Gln646ArgfsTer5)	TG	T	Deletion	rs727505158	1	pathogenic		P/LP	P - PVS1 PM2 PP1		chr3:38640495	0.00003187	0	0	0	0	0.00006488	0	0	0	0	0	0	0	1	0	0	0	0	0	0	0	0
chr3:38645490	SCN5A	Romano-Ward long QT syndrome types 1,2, and 3 Brugada syndrome	NM_198056.2(SCN5A):c.1603C>T, p.(Arg535Ter)	G	A	stop_gained	rs1417036453	1	pathogenic		P/LP	P - PVS1 PM2 PP1		chr3:38645490	0.000004035	0	0	0.00005576	0	0	0	0	0	0	0	0	0	0	0	0	0	0	1	0	0	0
chr6:118880119	PLN	Dilated cardiomyopathy	NM_002667.4(PLN):c.40_42delAGA, p.(Arg14del)	TAAG	T	Deletion	rs397516784	1	pathogenic		P/LP	P - PM2, PS4, PP1_strong, PP3. Dutch founder, causing ACM/DCM phenotype		chr6:118880119	0.000007079	0	0	0	0	0.00001552	0	0	0	0	0	0	0	1	0	0	0	0	0	0	0	0
chr6:7565754	DSP	Arrhythmogenic right-ventricular cardiomyopathy	NM_004415.4(DSP):c.939+1G>A	G	A	splice_donor_variant	rs727504443	1	likely_pathogenic,pathogenic		P/LP	P - PVS1, PM2, PS3		chr6:7565754	0.00003188	0.0001151	0	0	0	0	0	0	0	0.00009208	0	0	0	0	0	0	0	0	0	0	0	0
chr6:7579930	DSP	Arrhythmogenic right-ventricular cardiomyopathy	NM_004415.4(DSP):c.3507C>A, p.(Tyr1169Ter)	C	A	stop_gained	rs148894066	1	likely_pathogenic		P/LP	LP - PVS1, PM2		chr6:7579930	0	0	0	0	0	0	0	0	0	0	0	0	0	0	0	0	0	0	0	0	0	0
chr6:7580621	DSP	Arrhythmogenic right-ventricular cardiomyopathy	NM_004415.4(DSP):c.4198C>T, p.(Arg1400Ter)	C	T	stop_gained	rs770873593	1	pathogenic		P/LP	P - PVS1, PM2, PM3 (Dilated cardiomyopathy with woolly hair and keratoderma - PMID: 25516398)		chr6:7580621	0.000003980	0	0	0.00005438	0	0	0	0	0	0.000009141	0	0	0	0	0	0	1	0	0	0	0	0
chr7:150647304	KCNH2	Romano-Ward long QT syndrome types 1,2, and 3	NM_000238.4(KCNH2):c.2350C>T, p.(Arg784Trp)	G	A	single_nucleotide_variant	rs12720441	3	Conflicting interpretations of pathogenicity​: risk_factor,likely_pathogenic,uncertain_significance	Yes	P/LP	LP - PS3 (PMID: 11997281), PM2, PS4_Supp, PP3. Identified in aLQTS		chr7:150647304	1.063e-05	0	0	0	0	0.00002329	0	0	0	0	0	0	0	1	0	1	0	0	1	0	0	0
chr7:150652569	KCNH2	Romano-Ward long QT syndrome types 1,2, and 3	NM_172057.2(KCNH2):c.23C>T, p.(Ala8Val)	G	A	single_nucleotide_variant	rs972201049	2	Conflicting interpretations of pathogenicity​: likely_benign,likely_pathogenic,uncertain_significance		P/LP	LP - PS3 (PMID: 18776039 - in hERG1b), PM2		chr7:150652569	0.00003286	0	0	0	0	0.00001763	0.00007834	0	0.00008763	0.00004489	0	0	0	0	0	0	1	1	1	0	1	1
chr7:150654379	KCNH2	Romano-Ward long QT syndrome types 1,2, and 3	NM_000238.4(KCNH2):c.1128G>A, p.(Gln376=)	C	T	single_nucleotide_variant	rs770047651	1	likely_pathogenic,pathogenic	Yes	P/LP	LP - PM2, PS4_Moderate, PP3, PP4		chr7:150654379	0	0	0	0	0	0	0	0	0	0	0	0	0	0	0	0	0	0	0	0	0	0
chrX:100658833	GLA	Hypertrophic cardiomyopathy, dilated cardiomyopathy	NM_000169.2(GLA):c.335G>A, p.(Arg112His)	C	T	single_nucleotide_variant	rs372966991	1	likely_pathogenic,pathogenic		P/LP	P - PS3 (PMID: 18205205), PM2, PM5 (p.R112C), PS4_Supp (PMID: 18205205 , 20022777, 27979989), PP3, PP4 (PMID: 7531540). Associated with nonclassical FD		chrX:100658833	0.00001091	0	0	0	0	0.00002443	0	0	0	0	0	1	0	0	0	0	0	0	0	0	0	0
chr2:179392275	TTN	Dilated cardiomyopathy	NM_001267550.2(TTN):c.107578C>T, p.(Gln35860Ter)	G	A	single_nucleotide_variant	rs1009131948	1	likely_pathogenic		Likely deleterious (high PSI exon but not in domain associated with DCM)		Exon_363_PSIGTex_0.99_M band	chr2:179392275	0.00001426	0	0	0	0	0.00002338	0.00002827	0	0	0	0	0	0	0	0	2	1	0	0	0	0	0
chr2:179393000	TTN	Dilated cardiomyopathy	NM_001267550.2(TTN):c.107377+1G>A	C	T	splice_donor_variant	rs112188483	2	pathogenic,likely_pathogenic		Likely deleterious (high PSI exon but not in domain associated with DCM)		Exon_362_PSIGTex_1_M band	chr2:179393000	0.00001207	0.00006460	0	5.574e-05	0	0.000008873	0	0	0	0.00001847	0	0	0	1	0	0	0	0	0	0	0	0
chr2:179400517	TTN	Dilated cardiomyopathy	NM_001267550.2(TTN):c.100825C>T, p.(Arg33609Ter)	G	A	stop_gained	rs1057518195	1	likely_pathogenic,pathogenic		Likely deleterious (high PSI exon but not in domain associated with DCM)		Exon_359_PSIGTex_1_M band	chr2:179400517	0.000004043	0	0	0	0	0	0.00002903	0	0	0.000009267	0	0	0	0	0	1	0	0	0	0	0	0
chr2:179401805	TTN	Dilated cardiomyopathy	NM_001267550.2(TTN):c.100026_100030delAAGAC, p.(Ser33344HisfsTer7)	GAAGAC	G	Deletion	rs727503537	1	likely_pathogenic		Deleterious		Exon_357_PSIGTex_0.99_A band	chr2:179401805	0	0	0	0	0	0	0	0	0	0	0	0	0	0	0	0	0	0	0	0	0	0
chr2:179407450	TTN	Dilated cardiomyopathy	NM_001267550.2(TTN):c.97129_97130dupTA, p.(Leu32379HisfsTer4)	G	GTA	Duplication	rs748382770	1	likely_pathogenic		Deleterious		Exon_349_PSIGTex_0.99_A band	chr2:179407450	0.000004020	0	0	0	0	8.885e-06	0	0	0	0.000009216	0	0	0	0	0	0	0	0	1	0	0	0
chr2:179411050	TTN	Dilated cardiomyopathy	NM_001267550.2(TTN):c.95008C>T, p.(Arg31670Ter)	G	A	stop_gained	rs1322596650	1	pathogenic		Deleterious		Exon_343_PSIGTex_0.98_A band	chr2:179411050	0.000004019	0	0	0	0	0.000008882	0	0	0	0.000009215	0	0	0	0	0	1	0	0	0	0	0	0
chr2:179414529	TTN	Dilated cardiomyopathy	NM_001267550.2(TTN):c.91920G>A, p.(Trp30640Ter)	C	T	stop_gained	NA	1	NA		Deleterious		Exon_339_PSIGTex_0.98_A band	chr2:179414529	0	0	0	0	0	0	0	0	0	0	0	0	0	0	0	0	0	0	0	0	0	0
chr2:179414896	TTN	Dilated cardiomyopathy	NM_001267550.2(TTN):c.91669C>T, p.(Arg30557Ter)	G	A	stop_gained	NA	1	likely_pathogenic		Deleterious		Exon_338_PSIGTex_0.98_A band	chr2:179414896	0	0	0	0	0	0	0	0	0	0	0	0	0	0	0	0	0	0	0	0	0	0
chr2:179419237	TTN	Dilated cardiomyopathy	NM_001267550.2(TTN):c.88837A>T, p.(Lys29613Ter)	T	A	stop_gained	NA	1	pathogenic		Deleterious		Exon_333_PSIGTex_0.96_A band	chr2:179419237	0.00003186	0.0001148	0	0	0	0	0	0	0	0	0	0	0	0	0	0	0	0	0	0	0	0
chr2:179425097	TTN	Dilated cardiomyopathy	NM_001267550.2(TTN):c.85762G>T, p.(Glu28588Ter)	C	A	stop_gained	NA	1	NA		Deleterious		Exon_327_PSIGTex_0.95_A band	chr2:179425097	0	0	0	0	0	0	0	0	0	0	0	0	0	0	0	0	0	0	0	0	0	0
chr2:179428619	TTN	Dilated cardiomyopathy	NM_001267550.2(TTN):c.82240C>T, p.(Arg27414Ter)	G	A	stop_gained	rs766840243	1	likely_pathogenic		Deleterious		Exon_327_PSIGTex_0.95_A band	chr2:179428619	0.000008045	6.46e-05	0	0	0	0.000008892	0	0	0	0	0	0	0	0	1	0	0	0	0	0	0	0
chr2:179434994	TTN	Dilated cardiomyopathy	NM_001267550.2(TTN):c.75865G>T, p.(Glu25289Ter)	C	A	stop_gained	NA	1	NA		Deleterious		Exon_327_PSIGTex_0.95_A band	chr2:179434994	0	0	0	0	0	0	0	0	0	0	0	0	0	0	0	0	0	0	0	0	0	0
chr2:179436521	TTN	Dilated cardiomyopathy	NM_001267550.2(TTN):c.74338C>T, p.(Arg24780Ter)	G	A	stop_gained	rs794729285	1	pathogenic,likely_pathogenic		Deleterious		Exon_327_PSIGTex_0.95_A band	chr2:179436521	0.000004029	0	0	0	0	8.917e-06	0	0	0	0	0	0	0	0	0	0	0	0	0	0	0	0
chr2:179444006	TTN	Dilated cardiomyopathy	NM_001267550.2(TTN):c.67751G>A, p.(Trp22584Ter)	C	T	stop_gained	NA	1	NA		Deleterious		Exon_321_PSIGTex_0.92_A band	chr2:179444006	0	0	0	0	0	0	0	0	0	0	0	0	0	0	0	0	0	0	0	0	0	0
chr2:179444405	TTN	Dilated cardiomyopathy	NM_001267550.2(TTN):c.67519C>T, p.(Gln22507Ter)	G	A	stop_gained	NA	1	likely_pathogenic		Deleterious		Exon_320_PSIGTex_0.92_A band	chr2:179444405	0	0	0	0	0	0	0	0	0	0	0	0	0	0	0	0	0	0	0	0	0	0
chr2:179473137	TTN	Dilated cardiomyopathy	NM_001267550.2(TTN):c.52473G>A, p.(Trp17491Ter)	C	T	stop_gained	NA	1	pathogenic		Deleterious		Exon_276_PSIGTex_0.96_A band	chr2:179473137	0	0	0	0	0	0	0	0	0	0	0	0	0	0	0	0	0	0	0	0	0	0
chr2:179473331	TTN	Dilated cardiomyopathy	NM_001267550.2(TTN):c.52405+2T>C	A	G	splice_donor_variant	NA	1	NA		Deleterious		Exon_275_PSIGTex_0.94_A band	chr2:179473331	0	0	0	0	0	0	0	0	0	0	0	0	0	0	0	0	0	0	0	0	0	0
chr2:179474483	TTN	Dilated cardiomyopathy	NM_001267550.2(TTN):c.51667C>T, p.(Arg17223Ter)	G	A	stop_gained	rs748956593	1	NA		Deleterious		Exon_273_PSIGTex_0.95_A band	chr2:179474483	4.03e-06	0	0	0	0	0	0.00002900	0	0	0.000009222	0	0	0	0	1	0	0	0	0	0	0	0
chr2:179474687	TTN	Dilated cardiomyopathy	NM_001267550.2(TTN):c.51459_51462delTACA, p.(Asp17153GlufsTer11)	CTACA	C	Deletion	rs886043718	1	likely_pathogenic		Deleterious		Exon_273_PSIGTex_0.95_A band	chr2:179474687	0	0	0	0	0	0	0	0	0	0	0	0	0	0	0	0	0	0	0	0	0	0
chr2:179500216	TTN	Dilated cardiomyopathy	NM_001267550.2(TTN):c.41835T>G, p.(Tyr13945Ter)	A	C	stop_gained	NA	1	likely_pathogenic		Deleterious		Exon_228_PSIGTex_0.98_I band	chr2:179500216	0.00003188	0	0	0.0006527	0	0	0	0	0	0.00009211	0	0	0	0	0	0	0	0	0	0	0	1
chr2:179506963	TTN	Dilated cardiomyopathy	NM_001267550.2(TTN):c.40558+1G>A	C	T	splice_donor_variant	rs368219776	3	uncertain_significance		Deleterious		Exon_220_PSIGTex_0.96_I band	chr2:179506963	0.00005532	0	0	0	0	0.0001261	0	0	0	0.00004636	0	0	0	0	2	1	0	0	0	3	0	1
chr2:179623709	TTN	Dilated cardiomyopathy	NM_001267550.2(TTN):c.10303+2T>C	A	G	splice_donor_variant	rs371596417	1	Conflicting interpretations of pathogenicity​: likely_pathogenic,uncertain_significance		Likely deleterious (high PSI exon but proximal I-band)		Exon_44_PSIGTex_1_I band	chr2:179623709	0.00001194	0	0	0	0	0.00002642	0	0	0	0.000009144	0	0	0	0	0	0	0	1	1	0	0	0
chr2:179631240	TTN	Dilated cardiomyopathy	NM_001267550.2(TTN):c.9571C>T, p.(Gln3191Ter)	G	A	stop_gained	NA	1	NA		Likely deleterious (high PSI exon but proximal I-band)		Exon_41_PSIGTex_1_I band	chr2:179631240	0	0	0	0	0	0	0	0	0	0	0	0	0	0	0	0	0	0	0	0	0	0
